# Supplementary material for: Internet Access and Use by Patients with Gynecologic Malignancies: A Cross-Sectional Study
Source: Cancers (Basel). 2024 Apr 26;16(9):1677. doi: 10.3390/cancers16091677 (PMC11083592; doi:10.3390/cancers16091677)
Supplement: Supplementary file 1 [file cancers-16-01677-s001.zip]

Archive with 1 entries (1 files):
- cancers-2882873-supplementary.pdf
